# Supplementary material for: Tissue-specific modifier alleles determine Mertk loss-of-function traits
Source: eLife. 2022 Aug 15;11:e80530. doi: 10.7554/eLife.80530 (PMC9433089; doi:10.7554/eLife.80530)
Supplement: Figure 1—source data 1. [file elife-80530-fig1-data1.zip]

Archive with 11 entries (8 files):
- Figure 1_Source Data 1/__MACOSX/
- Figure 1_Source Data 1/__MACOSX/Figure 1_Source Data 1/
- Figure 1_Source Data 1/__MACOSX/Figure 1_Source Data 1/._.DS_Store
- Figure 1_Source Data 1/__MACOSX/Figure 1_Source Data 1/._Fig 1C_Uncropped unlabeled western blot gels.zip
- Figure 1_Source Data 1/__MACOSX/Figure 1_Source Data 1/._Fig 1C_western blot gels labeled.zip
- Figure 1_Source Data 1/__MACOSX/Figure 1_Source Data 1/._Figure 1_Source Data 1.xlsx
- Figure 1_Source Data 1/Figure 1_Source Data 1/
- Figure 1_Source Data 1/Figure 1_Source Data 1/.DS_Store
- Figure 1_Source Data 1/Figure 1_Source Data 1/Fig 1C_Uncropped unlabeled western blot gels.zip
- Figure 1_Source Data 1/Figure 1_Source Data 1/Fig 1C_western blot gels labeled.zip
- Figure 1_Source Data 1/Figure 1_Source Data 1/Figure 1_Source Data 1.xlsx
