# Supplementary material for: Tissue-specific modifier alleles determine Mertk loss-of-function traits
Source: eLife. 2022 Aug 15;11:e80530. doi: 10.7554/eLife.80530 (PMC9433089; doi:10.7554/eLife.80530)
Supplement: Figure 3—figure supplement 1—source data 1. [file elife-80530-fig3-figsupp1-data1.zip]

Archive with 5 entries (4 files):
- Figure 3_Source Data 2/
- Figure 3_Source Data 2/.DS_Store
- __MACOSX/Figure 3_Source Data 2/._.DS_Store
- Figure 3_Source Data 2/Figure 3_FS1_uncropped labeled gel images.zip
- Figure 3_Source Data 2/Figure 3_FS1_uncropped unlabeled gel images.zip
