# Supplementary material for: Tissue-specific modifier alleles determine Mertk loss-of-function traits
Source: eLife. 2022 Aug 15;11:e80530. doi: 10.7554/eLife.80530 (PMC9433089; doi:10.7554/eLife.80530)
Supplement: Figure 4—source data 1. [file elife-80530-fig4-data1.zip]

Archive with 7 entries (6 files):
- Figure 4_Source Data 1/
- Figure 4_Source Data 1/.DS_Store
- __MACOSX/Figure 4_Source Data 1/._.DS_Store
- Figure 4_Source Data 1/Fig 4_Uncropped labeled_westernblot.zip
- Figure 4_Source Data 1/Fig 4_Uncropped unlabeled_westernblot .zip
- Figure 4_Source Data 1/Figure 4_Source Data 1.xlsx
- __MACOSX/Figure 4_Source Data 1/._Figure 4_Source Data 1.xlsx
